# Supplementary material for: HIF-1 promotes murine breast cancer brain metastasis by increasing production of integrin β3–containing extracellular vesicles
Source: J Clin Invest. 2025 Jul 15;135(14):e190470. doi: 10.1172/JCI190470 (PMC12259260; doi:10.1172/JCI190470)
Supplement: Supporting data values [file jci-135-190470-s151.xlsx]

## Sheet: Fig.2A
Fig.2A
Cell line	20% O2-Re1	20% O2-Re2	20% O2-Re3	1% O2-Re1	1% O2-Re2	1% O2-Re3
4T1	1.0743	0.965707	0.95999	4.53112	4.91507	5.03086
4T1-BR5	10.3391	10.191	10.1866	35.9256	35.5834	40.9713

## Sheet: Fig.2C
Fig.2C
4T1-BR5 subclone	20% O2-Re1	20% O2-Re2	20% O2-Re3	1% O2-Re1	1% O2-Re2	1% O2-Re3
shNTC	0.99666	1.02944	0.973898	4.01555	3.79563	3.96596
shHIF1A	0.944006	0.967206	0.833589	0.975554	0.953762	0.957263
shHIF2A	0.95748	0.900687	0.887462	4.22895	4.3294	4.44512
DKD	0.876594	0.905476	0.878358	0.981359	0.993164	1.07907

## Sheet: Fig.2E
Fig.2E
MDA231-BrM2 subclone	20% O2-Re1	20% O2-Re2	20% O2-Re3	1% O2-Re1	1% O2-Re2	1% O2-Re3
shNTC	0.99892	0.951148	1.04993	2.33909	2.02668	2.01531
shHIF1A	0.679801	0.756828	0.609795	0.903964	0.848399	0.855406
shHIF2A	0.78646	0.84279	0.790293	2.04483	1.88197	1.4982
DKD	0.760341	0.772512	0.832655	0.557085	0.49556	0.553701

## Sheet: Fig.2G
Fig.2G
Replicate	20% O2	1% O2
Re1	3.36	29.1
Re2	3.79	31.2
Re3	4.22	28.3

## Sheet: Fig.2H
Fig.2H
Replicate	20% O2	1% O2
Re1	1.98	9.65
Re2	1.87	10.1
Re3	1.79	9.68

## Sheet: Fig.2J
Fig.2J
Antibody	20% O2-Re1	20% O2-Re2	20% O2-Re3	1% O2-Re1	1% O2-Re2	1% O2-Re3
HIF-1α	0.914203	0.940239	1.14556	8.16644	9.05246	7.99977
HIF-1β	1.04621	0.976723	0.977065	6.58904	6.06346	6.89299
HIF-2α	0.994101	0.756768	1.24913	0.699036	1.08503	1.37866

## Sheet: Fig.3A
Fig.3A
	4T1-BR5 subclone
Replicate	shNTC	shITGB3-#1	shITGB3-#1	shITGB3-#3	shITGB3-#4	shITGB3-#5
Re1	1.10551	0.0908969	0.407245	0.54557	0.892419	0.133042
Re2	0.940376	0.127254	0.382663	0.512672	0.736542	0.244439
Re3	0.954113	0.118413	0.35799	0.580033	0.572327	0.156752

## Sheet: Fig.3C
Fig.3C
	4T1-BR5 subclone
Replicate	shNTC	shITGAV-#1	shITGAV-#2	shITGAV-#3	shITGAV-#4	shITGAV-#5
Re1	1.0768	0.104039	0.112869	1.05682	0.298022	1.06656
Re2	0.974611	0.118053	0.151625	1.19084	0.215037	1.06816
Re3	0.948593	0.132842	0.144476	1.02485	0.164488	1.11252

## Sheet: Fig.3F
Fig.3F
4T1-BR5 subclone	20% O2-Re1	20% O2-Re2	20% O2-Re3	1% O2-Re1	1% O2-Re2	1% O2-Re3
shNTC	1303044	1202291	636330	2167921	2662725	2370779
shHIF1A	381194	263013	243208	331386	366750	375933
shITGB3-#1	255232	540283	470159	434957	730137	681193
shITGB3-#5	277173	268666	99425	349449	465313	100653
shITGAV-#1	385162	330319	114857	332065	247726	178072
shITGAV-#2	239421	378917	153074	348925	258434	424786

## Sheet: Fig.3H
Fig.3H
4T1-BR5 subclone	20% O2-Re1	20% O2-Re2	20% O2-Re3	1% O2-Re1	1% O2-Re2	1% O2-Re3
shNTC	888817	1517478	1263588	2497754	2511156	2507588
shHIF1A	380149	392755	301550	383583	304038	224016
shITGB3-#1	284954	222610	259753	354135	309873	264530
shITGB3-#5	321797	623204	476808	392425	243639	393111
shITGAV-#1	256917	71818	276692	321351	151152	285531
shITGAV-#2	337152	191075	166822	430815	255328	295457

[truncated: 28 more sheets: Fig.4A, Fig.4C, Fig.4E, Fig.5B, Fig.5D, Fig.5F, Fig.7B, Fig.7D, Fig.7E, Fig.7G, Fig.7H, Fig.8C, Fig.8E, Fig.8F, Fig.9D, Fig.9F, Fig.S2A, Fig.S2C, Fig.S2F, Fig.S2H …]
